# Supplementary material for: Enhanced diagnostic accuracy for neurocognitive disorders: a revised cut-off approach for the Montreal Cognitive Assessment
Source: Alzheimers Res Ther. 2020 Apr 7;12:39. doi: 10.1186/s13195-020-00603-8 (PMC7140337; doi:10.1186/s13195-020-00603-8)
Supplement: Supplementary file 1 — Additional file 1: Supplementary Table 1. Diagnoses in the patient sample. Supplementary Figure 1. ROC curves. Supplementary Figure 2. Positive and negative predictive values. Excel file for automatic calculation of demographically corrected z-score for the German version of the MocA. MoCA z-score calculation [file 13195_2020_603_MOESM1_ESM.zip]

Archive with 2 entries (2 files):
- MoCA z-score calculation.xlsx
- Supplementary Table 1.docx
