# Supplementary material for: Enhanced diagnostic accuracy for neurocognitive disorders: a revised cut-off approach for the Montreal Cognitive Assessment
Source: Alzheimers Res Ther. 2020 Apr 7;12:39. doi: 10.1186/s13195-020-00603-8 (PMC7140337; doi:10.1186/s13195-020-00603-8)
Supplement: Supplementary file 1 — Additional file 1: Supplementary Table 1. Diagnoses in the patient sample. Supplementary Figure 1. ROC curves. Supplementary Figure 2. Positive and negative predictive values. Excel file for automatic calculation of demographically corrected z-score for the German version of the MocA. MoCA z-score calculation [file 13195_2020_603_MOESM1_ESM.zip › MoCA z-score calculation.xlsx]

## Sheet: Daten
	Excel file for automatic calculation of demographically corrected z-score for the German version of the MocA
		enter your values here
	Name
	Patient ID
	Gender (1= female, 0 = male)
	Age in years
	Education in years
	Date
	MoCA raw total score*
	MoCA z-score (automatically calculated)	-5.32774	<- this score will automatically be calculated from the above entered values
	Manual entries
	automatically calculated
	*IMPORTANT: the +1 bonus point for individuals with ≤ 12 years of education proposed in the orignal MoCA should not be applied here!
		Formula based on Thomann et al. J Alzheimers Dis. 2018;64(2):643-655. doi: 10.3233/JAD-180080.
